# Supplementary material for: Deep-Learning-Based Hepatic Ploidy Quantification Using H&E Histopathology Images
Source: Genes (Basel). 2023 Apr 16;14(4):921. doi: 10.3390/genes14040921 (PMC10137944; doi:10.3390/genes14040921)
Supplement: Supplementary file 1 [file genes-14-00921-s001.zip]

Archive with 1 entries (1 files):
- genes-2286889-supplementary.pdf
